# Supplementary material for: A new genus and species of Placusini from a high mountain in Mexico
Source: Zookeys. 2016 Dec 13;(640):45–57. doi: 10.3897/zookeys.640.10911 (PMC5240365; doi:10.3897/zookeys.640.10911)
Supplement: XML Treatment for Placukorna [file zookeys.640.10911-treatment1.xml]

<!DOCTYPE tp:taxon-treatment
  PUBLIC "-//TaxonX//DTD Taxonomic Treatment Publishing DTD v0 20100105//EN" "tax-treatment-NSO.dtd">
<tp:taxon-treatment xmlns:tp="http://www.plazi.org/taxpub"><tp:treatment-meta><kwd-group><label>Taxon classification</label><kwd><named-content content-type="kingdom">Animalia</named-content></kwd><kwd><named-content content-type="order">Coleoptera</named-content></kwd><kwd><named-content content-type="family">Staphylinidae</named-content></kwd></kwd-group><mixed-citation publication-type="journal"><person-group><name><surname>Santiago-Jiménez</surname><given-names>Quiyari J.</given-names></name><name><surname>Santiago-Navarro</surname><given-names>Rosny</given-names></name></person-group><article-title>A new genus and species of <tp:taxon-name><tp:taxon-name-part taxon-name-part-type="tribe">Placusini</tp:taxon-name-part></tp:taxon-name> from a high mountain in Mexico</article-title><source>Zookeys</source><day>13</day><month>12</month><year>2016</year><volume>2016</volume><issue>640</issue><fpage>45</fpage><lpage>57</lpage><pub-id pub-id-type="doi">10.3897/zookeys.640.10911</pub-id></mixed-citation></tp:treatment-meta><tp:nomenclature><tp:taxon-name>
            <tp:taxon-name-part taxon-name-part-type="genus">Placukorna</tp:taxon-name-part>
            <object-id xmlns:xlink="http://www.w3.org/1999/xlink" content-type="zoobank" xlink:type="simple">http://zoobank.org/B4A0BE1A-74D5-4454-B325-BC05958876BB</object-id>
          </tp:taxon-name><tp:taxon-authority>Santiago-Jiménez</tp:taxon-authority><tp:taxon-status xmlns:xlink="http://www.w3.org/1999/xlink" xlink:type="simple">gen. n.</tp:taxon-status></tp:nomenclature><tp:treatment-sec sec-type="diagnosis" id="SECID0EWEAC"><title>Diagnosis.</title><p>Body shape fusiform, broad and strongly flattened; head transverse, with a suture between antennal insertions; sensillae on apical margin of epipharynx arranged in a pattern of anterior or a-sensilla, and lateral or ε-sensilla; prementun with medial pseudopore field present, with at least a few pseudopores in an irregular rectangular array, but pseudopores are extended to the lateral pseudopore field; mandibles with a large velvety patch completely occupying the base, composed of nine to eleven transverse rows of large teeth that are reduced in size to the base; labium with short rounded <!--PageBreak-->ligula, entire, and not divided; pronotum transverse, approximately 1.5 times wider than long, wider on medial third; mesocoxal cavities not separated by meso- and metaventrite processes; mesoventrite process short with apex acuminate; metaventral process medium-sized, marginate and with apex subobtuse; isthmus not present; tergite VII with lateral margin modified to form a structure-like wall on each side, which apparently provides support between tergite and sternite (only visible because of transparency on slides), and with an apical sclerotized plate attached internally (only visible because of transparency on slides) to receive tergite VIII; tergite VIII modified to form a horn (Figs <xref ref-type="fig" rid="F1">1</xref>–<xref ref-type="fig" rid="F2">2</xref>), in females and males; spermatheca with small and approximately spherical capsule, median and posterior portion of spermathecal stem (duct) sinuate; process of crista apicalis long, almost straight and parallel to median lobe, rounded at the apex.</p><fig id="F1" position="float" orientation="portrait"><label>Figure 1.</label><caption><p>Habitus of <italic><tp:taxon-name><tp:taxon-name-part taxon-name-part-type="genus">Placukorna</tp:taxon-name-part> <tp:taxon-name-part taxon-name-part-type="species">ipsa</tp:taxon-name-part></tp:taxon-name></italic> Santiago-Jiménez, gen. n. and sp. n. (Holotype).</p></caption><graphic xmlns:xlink="http://www.w3.org/1999/xlink" xlink:href="zookeys-640-045-g001.jpg" position="float" orientation="portrait" xlink:type="simple" id="oo_114775.jpg"/></fig><fig id="F2" position="float" orientation="portrait"><label>Figure 2.</label><caption><p>Lateral view of <italic><tp:taxon-name><tp:taxon-name-part taxon-name-part-type="genus">Placukorna</tp:taxon-name-part> <tp:taxon-name-part taxon-name-part-type="species">ipsa</tp:taxon-name-part></tp:taxon-name></italic> Santiago-Jiménez, gen. n. and sp. n. (Holotype).</p></caption><graphic xmlns:xlink="http://www.w3.org/1999/xlink" xlink:href="zookeys-640-045-g002.jpg" position="float" orientation="portrait" xlink:type="simple" id="oo_114776.jpg"/></fig></tp:treatment-sec><tp:treatment-sec sec-type="description" id="SECID0EUGAC"><title>Description.</title><p>Body length 2.5–3.0 mm. Body shape fusiform, broad and strongly flattened; pronotum transverse. Tergite VIII modified to form a horn (Figs <xref ref-type="fig" rid="F1">1</xref>–<xref ref-type="fig" rid="F2">2</xref>) in both, males and females.</p><p>
            <italic>Head</italic>. Transverse, with a suture between antennal insertions; surface with coarse punctures densely distributed. Antennomeres 4–10 transverse (Fig. <xref ref-type="fig" rid="F3">3</xref>). Eyes prominent, occupying almost two thirds of head length. Neck absent (Fig. <xref ref-type="fig" rid="F3">4</xref>). Infraorbital carina present. Coeloconic sensilla absent (Fig. <xref ref-type="fig" rid="F3">3</xref>).</p><fig id="F3" position="float" orientation="portrait"><label>Figures 3–14.</label><caption><p>
          <italic><tp:taxon-name><tp:taxon-name-part taxon-name-part-type="genus">Placukorna</tp:taxon-name-part> <tp:taxon-name-part taxon-name-part-type="species">ipsa</tp:taxon-name-part></tp:taxon-name></italic> Santiago-Jiménez, gen. n. and sp. n. male (<bold>8, 12, 14</bold>) and female (<bold>9, 13</bold>). <bold>3</bold> antenna <bold>4</bold> head <bold>5</bold> epipharynx <bold>6</bold> ligula, prementum, and labial palpi <bold>7</bold> pronotum <bold>8</bold> sternite VIII <bold>9</bold> sternite VIII <bold>10</bold> sternite VII tergite VIII <bold>12</bold> median lobe, lateral view <bold>13</bold> spermatheca <bold>14</bold> paramere, lateral view. <bold>Scale bars: 3–4, 7–11</bold> = 0.2 mm; <bold>5–6, 12–14</bold>, = 0.1 mm.</p></caption><graphic xmlns:xlink="http://www.w3.org/1999/xlink" xlink:href="zookeys-640-045-g003.jpg" position="float" orientation="portrait" xlink:type="simple" id="oo_114777.jpg"/></fig><p>
            <italic>Mouthparts. Labrum</italic>: with 7 setae on each side of the midline; most of the setae on anterior half; with 17–19 sensory pores on each side of midline; sensillae on apical margin of epipharynx, arranged in a pattern of anterior or a-sensilla, and lateral or ε-sensilla (Fig. <xref ref-type="fig" rid="F3">5</xref>), one on each side of the midline (see <xref ref-type="bibr" rid="B1">Ashe 1984</xref>, <xref rid="B20" ref-type="bibr">Santiago-Jiménez 2010</xref>); apico-medial margin of epipharynx not modified to setose or with spinose process; basal region of epipharynx with six pores, more or less in one transverse row; medial region of epipharynx with 35–40 pores in an irregular array (Fig. <xref ref-type="fig" rid="F3">5</xref>); medial region of epipharynx without a multiporose sensory structure on each side of midline; basal region epipharynx without pores on each side to form a transverse row. <italic>Mandibles</italic>: asymmetrical; right mandible with a medial tooth, poorly defined; with serration on apical half of mandibles; with a large velvety patch completely occupying the base, composed of nine to eleven transverse rows of large teeth that are reduced in size to the base; prosthecal setae are not bifurcated on medial area. <italic>Maxilla</italic>: with a row of nine spines (in one specimen only seven were counted) and scarce setae contiguous on apical half of lacinia, basal half almost glabrous, with only five setae; with scarce setae on apical third of galea and two spines, medial and basal third almost glabrous; with pseudopores on the cardo. <italic>Labium</italic>: with short rounded ligula, entire, and not divided. Prementum with two medial setae insertions widely separated; medial pseudopore field present, with at least a few pseudopores in an irregular rectangular array, but pseudopores are extended to the lateral pseudopore field (Fig. <xref ref-type="fig" rid="F3">6</xref>); lateral pseudopore field composed of one setose pore, and two asetose pores (Fig. <xref ref-type="fig" rid="F3">6</xref>); with setae on adoral margin of hypoglossa, but without setae on aboral margin. Mentum without reticulate microsculpture on surface; with scarcely distributed pores on mentum, around fourteen on each side of midline; with a pair of macrosetae on each apico-lateral margin, one macroseta is longer than the other is; surface with eight setae on each side of midline. Labial palpi with only two segments.</p><!--PageBreak--><p>
            <italic>Thorax</italic>. Pronotum transverse (Fig. <xref ref-type="fig" rid="F3">7</xref>), approximately 1.5 times wider than long, wider on medial third; surface finely punctured, moderately dense to dense; without reticulate microsculpture; setae dense on surface; apparently without macrosetae on surface. Scutellum with surface smooth, with some punctures, and moderately covered with short setae. Elytra together slightly wider on apical area, but on basal area slightly wider than pronotum; surface punctured moderately dense; without reticulate microsculpture; setae densely distributed, covering the surface; without macrosetae. Hind wings well developed. Mesocoxal acetabula margined posteriorly. Mesocoxal cavities not separated by meso- and metaventrite processes; mesoventrite process short (approx. 0.26 mm) with apex acuminate; metaventral process medium-sized (approx. 0.35 mm), marginate and with apex subobtuse; isthmus not present. Legs with tarsal formula 4–4–5, each apical tarsus with an empodium, one seta on empodium and a pair of tarsal claws, each claw with a subbasal tooth.</p><p>
            <italic>Abdomen</italic>. Abdomen fusiform (Fig. <xref ref-type="fig" rid="F1">1</xref>), narrower than elytra, although tergite VIII is modified to form a long horn; tergites with scarce setae; sternites with dense microsetae (Figs <xref ref-type="fig" rid="F3">8–9</xref>), but slightly less dense than elytra, almost without macrosetae on abdominal segments III-VI except on lateral margins of sternites; tergite VIII modified to form a long horn almost glabrous on dorsal surface, but with long setae on ventral surface, sparsely to slightly densely distributed. Tergite VII (Fig. <xref ref-type="fig" rid="F3">10</xref>) with lateral margin modified to form a structure-like wall on each side, which apparently provides support between tergite and sternite (only visible because of transparency on slides), and with an apical sclerotized plate attached internally (only visible because of transparency on slides) to receive tergite VIII (Fig. <xref ref-type="fig" rid="F3">11</xref>). Tergite VII has a small “U” incision on midline to receive the modified tergite VIII.</p></tp:treatment-sec><tp:treatment-sec sec-type="remarks" id="SECID0EGLAC"><title>Remarks.</title><p>The new genus is very close to <italic><tp:taxon-name><tp:taxon-name-part taxon-name-part-type="genus">Placusa</tp:taxon-name-part></tp:taxon-name></italic>; however, it can be distinguished easily by tergite VIII, which is modified completely to form a horn, and the sclerotized lateral internal wall of tergite VII, that apparently supports tergite VIII. Tergite VII has a sclerotized internal plate in the posterior margin that may also support tergite VIII. Moreover, there are some differences in the median lobe of <italic><tp:taxon-name><tp:taxon-name-part taxon-name-part-type="genus">Placusa</tp:taxon-name-part></tp:taxon-name></italic> (crista apicalis shorter) and <italic><tp:taxon-name><tp:taxon-name-part taxon-name-part-type="genus">Placukorna</tp:taxon-name-part></tp:taxon-name></italic> (crista apicalis longer; Fig. <xref ref-type="fig" rid="F3">12</xref>) upon comparison. In addition, <italic><tp:taxon-name><tp:taxon-name-part taxon-name-part-type="genus">Placukorna</tp:taxon-name-part></tp:taxon-name></italic> shows lateral or ε-sensilla on the epipharynx, the medial field of epipharynx is not flanked by rows of large scales, and prementum with lateral field of pores with pseudopores extended from medial field. The same characters are useful for distinguishing the new genus from other <tp:taxon-name><tp:taxon-name-part taxon-name-part-type="tribe">Placusini</tp:taxon-name-part></tp:taxon-name>. Another useful character for distinguishing <italic><tp:taxon-name><tp:taxon-name-part taxon-name-part-type="genus">Placukorna</tp:taxon-name-part></tp:taxon-name></italic> from <italic><tp:taxon-name><tp:taxon-name-part taxon-name-part-type="genus">Placusa</tp:taxon-name-part></tp:taxon-name></italic> is the absence of spine-like dents on the apex of tergite VIII that are present <italic><tp:taxon-name><tp:taxon-name-part taxon-name-part-type="genus">Placusa</tp:taxon-name-part></tp:taxon-name></italic> males.</p></tp:treatment-sec><tp:treatment-sec sec-type="type species" id="SECID0EGNAC"><title>Type species.</title><p>
            <italic><tp:taxon-name><tp:taxon-name-part taxon-name-part-type="genus">Placukorna</tp:taxon-name-part> <tp:taxon-name-part taxon-name-part-type="species">ipsa</tp:taxon-name-part></tp:taxon-name></italic> Santiago-Jiménez sp. n.</p></tp:treatment-sec><tp:treatment-sec sec-type="etymology" id="SECID0EWNAC"><title>Etymology.</title><p>The genus name is a combination of “<italic><tp:taxon-name><tp:taxon-name-part taxon-name-part-type="genus">Placusa</tp:taxon-name-part></tp:taxon-name></italic>” and “<italic>korna</italic>”, from the Greek “Πλαξ” (meaning surface plane) and “κόρνα” (meaning horn), respectively.</p></tp:treatment-sec><tp:treatment-sec sec-type="Gender" id="SECID0EFOAC"><title>Gender.</title><p>Neuter.</p></tp:treatment-sec><tp:treatment-sec sec-type="habitat" id="SECID0EKOAC"><title>Habitat.</title><p>Specimens were found in Lindgren and cross traps baited with ipsenol, ipsdienol and lanierone in a mixed pine forest. The forest is composed of <italic><tp:taxon-name><tp:taxon-name-part taxon-name-part-type="genus">Pinus</tp:taxon-name-part> <tp:taxon-name-part taxon-name-part-type="species">pseudostrobus</tp:taxon-name-part></tp:taxon-name></italic>, <italic><tp:taxon-name><tp:taxon-name-part taxon-name-part-type="genus">Pinus</tp:taxon-name-part> <tp:taxon-name-part taxon-name-part-type="species">montezumae</tp:taxon-name-part></tp:taxon-name></italic> and <italic><tp:taxon-name><tp:taxon-name-part taxon-name-part-type="genus">Pinus</tp:taxon-name-part> <tp:taxon-name-part taxon-name-part-type="species">patula</tp:taxon-name-part></tp:taxon-name></italic>, located around 3090 m a.s.l.</p><fig id="F4" position="float" orientation="portrait"><label>Figure 15.</label><caption><p>Collection site of <italic><tp:taxon-name><tp:taxon-name-part taxon-name-part-type="genus">Placukorna</tp:taxon-name-part> <tp:taxon-name-part taxon-name-part-type="species">ipsa</tp:taxon-name-part></tp:taxon-name></italic> Santiago-Jiménez gen. n. and sp. n. (black square).</p></caption><graphic xmlns:xlink="http://www.w3.org/1999/xlink" xlink:href="zookeys-640-045-g004.jpg" position="float" orientation="portrait" xlink:type="simple" id="oo_114778.jpg"/></fig><!--PageBreak--></tp:treatment-sec><tp:treatment-sec sec-type="distribution" id="SECID0EHAAE"><title>Distribution.</title><p>The single described species, <italic><tp:taxon-name><tp:taxon-name-part taxon-name-part-type="genus">Placukorna</tp:taxon-name-part> <tp:taxon-name-part taxon-name-part-type="species">ipsa</tp:taxon-name-part></tp:taxon-name></italic>, is known only from the Cofre de Perote volcano, in the central region of Veracruz state, in Mexico. Apparently, the genus is distributed in montane areas.</p></tp:treatment-sec><tp:treatment-sec sec-type="Identification key to the genera of Placusini" id="SECID0EXAAE"><title>Identification key to the genera of <tp:taxon-name><tp:taxon-name-part taxon-name-part-type="tribe">Placusini</tp:taxon-name-part></tp:taxon-name></title><table-wrap content-type="key" position="anchor" orientation="portrait"><table id="TID0ELGAC" rules="all"><tbody><tr><td rowspan="1" colspan="1">1</td><td rowspan="1" colspan="1">Head transverse; without neck (Fig. <xref ref-type="fig" rid="F3">4</xref>)</td><td rowspan="1" colspan="1">
                    <bold>2</bold>
                  </td></tr><tr><td rowspan="1" colspan="1">–</td><td rowspan="1" colspan="1">Head quadrate to slightly transverse or transversally sub-orbicular; with neck (fig. 9.155 in <xref ref-type="bibr" rid="B13">Navarrete-Heredia et al. 2002</xref>)</td><td rowspan="1" colspan="1">
                    <bold>3</bold>
                  </td></tr><tr><td rowspan="1" colspan="1">2</td><td rowspan="1" colspan="1">Male tergite VIII with a variable number of small to large spine–dents in the apex (figs 33–49 in <xref ref-type="bibr" rid="B11">Klimaszewski et al. 2001</xref>)</td><td rowspan="1" colspan="1">
                    <bold><italic><tp:taxon-name><tp:taxon-name-part taxon-name-part-type="genus">Placusa</tp:taxon-name-part></tp:taxon-name></italic> Erichson, 1837</bold>
                  </td></tr><tr><td rowspan="1" colspan="1">–</td><td rowspan="1" colspan="1">Male and female tergite VIII modified to form a curved horn (Figs <xref ref-type="fig" rid="F2">2</xref> and <xref ref-type="fig" rid="F3">11</xref>)</td><td rowspan="1" colspan="1">
                    <bold><italic><tp:taxon-name><tp:taxon-name-part taxon-name-part-type="genus">Placukorna</tp:taxon-name-part></tp:taxon-name></italic> gen. n.</bold>
                  </td></tr><tr><td rowspan="1" colspan="1">3</td><td rowspan="1" colspan="1">Head transversally sub-orbicular; pronotum with distinct anterior angles, posterior angles indistinct, with a long transverse sulcus; abdomen strongly narrowed from base to apex (fig. 1 in <xref ref-type="bibr" rid="B19">Pace 2013</xref>)</td><td rowspan="1" colspan="1">
                    <bold><italic><tp:taxon-name><tp:taxon-name-part taxon-name-part-type="genus">Speiraphallusa</tp:taxon-name-part></tp:taxon-name></italic> Pace, 2013</bold>
                  </td></tr><tr><td rowspan="1" colspan="1">–</td><td rowspan="1" colspan="1">Head quadrate; pronotum with anterior angles broadly rounded, posterior angles distinct, without a long transverse sulcus; abdomen more or less parallel–sided to slightly widened (fig. 2 in <xref ref-type="bibr" rid="B3">Ashe and Kistner 1989</xref>; fig. 549 in <xref ref-type="bibr" rid="B18">Pace 2008</xref>)</td><td rowspan="1" colspan="1">
                    <bold><italic><tp:taxon-name><tp:taxon-name-part taxon-name-part-type="genus">Euvira</tp:taxon-name-part></tp:taxon-name></italic> Sharp, 1883 and <italic><tp:taxon-name><tp:taxon-name-part taxon-name-part-type="genus">Kirtusa</tp:taxon-name-part></tp:taxon-name></italic> Pace, 2008</bold>
                  </td></tr></tbody></table></table-wrap></tp:treatment-sec><ref-list><ref id="B1"><mixed-citation xmlns:xlink="http://www.w3.org/1999/xlink" xlink:type="simple">
          <person-group><name name-style="western"><surname>Ashe</surname><given-names>JS</given-names></name></person-group> (<year>1984</year>) <article-title>Generic revision of the subtribe <tp:taxon-name><tp:taxon-name-part taxon-name-part-type="subtribe">Gyrophaenina</tp:taxon-name-part></tp:taxon-name> (<tp:taxon-name><tp:taxon-name-part taxon-name-part-type="order">Coleoptera</tp:taxon-name-part></tp:taxon-name>: <tp:taxon-name><tp:taxon-name-part taxon-name-part-type="family">Staphylinidae</tp:taxon-name-part></tp:taxon-name>: <tp:taxon-name><tp:taxon-name-part taxon-name-part-type="subfamily">Aleocharinae</tp:taxon-name-part></tp:taxon-name>) with a review of described subgenera and major features of evolution.</article-title> <source>Quaestiones Entomologicae</source> <volume>20</volume>(<issue>3</issue>): <fpage>129</fpage>–<lpage>349</lpage>.</mixed-citation></ref><ref id="B20"><mixed-citation xmlns:xlink="http://www.w3.org/1999/xlink" xlink:type="simple">
          <person-group><name name-style="western"><surname>Santiago-Jiménez</surname><given-names>QJ</given-names></name></person-group> (<year>2010</year>) <article-title>Revision of the genus <italic><tp:taxon-name><tp:taxon-name-part taxon-name-part-type="genus">Falagonia</tp:taxon-name-part></tp:taxon-name></italic> (<tp:taxon-name><tp:taxon-name-part taxon-name-part-type="order">Coleoptera</tp:taxon-name-part></tp:taxon-name>: <tp:taxon-name><tp:taxon-name-part taxon-name-part-type="family">Staphylinidae</tp:taxon-name-part></tp:taxon-name>: <tp:taxon-name><tp:taxon-name-part taxon-name-part-type="subfamily">Aleocharinae</tp:taxon-name-part></tp:taxon-name>: <tp:taxon-name><tp:taxon-name-part taxon-name-part-type="tribe">Lomechusini</tp:taxon-name-part></tp:taxon-name>), with description of related genera.</article-title> <source>Sociobiology</source> <volume>55</volume>(<issue>3</issue>): <fpage>643</fpage>–<lpage>723</lpage>.</mixed-citation></ref><ref id="B13"><mixed-citation xmlns:xlink="http://www.w3.org/1999/xlink" xlink:type="simple">
          <person-group><name name-style="western"><surname>Navarrete-Heredia</surname><given-names>JL</given-names></name><name name-style="western"><surname>Newton</surname><given-names>AF</given-names></name><name name-style="western"><surname>Thayer</surname><given-names>MK</given-names></name><name name-style="western"><surname>Ashe</surname><given-names>JS</given-names></name><name name-style="western"><surname>Chandler</surname><given-names>DS</given-names></name></person-group> (<year>2002</year>) <source>Guía ilustrada para los géneros de <tp:taxon-name><tp:taxon-name-part taxon-name-part-type="family">Staphylinidae</tp:taxon-name-part></tp:taxon-name> (<tp:taxon-name><tp:taxon-name-part taxon-name-part-type="order">Coleoptera</tp:taxon-name-part></tp:taxon-name>) de México. Illustrated guide to the genera of <tp:taxon-name><tp:taxon-name-part taxon-name-part-type="family">Staphylinidae</tp:taxon-name-part></tp:taxon-name> (<tp:taxon-name><tp:taxon-name-part taxon-name-part-type="order">Coleoptera</tp:taxon-name-part></tp:taxon-name>) of Mexico.</source> <publisher-name>Universidad de Guadalajara and CONABIO</publisher-name>, <publisher-loc>México</publisher-loc>, <size units="page">411 pp</size>.</mixed-citation></ref><ref id="B11"><mixed-citation xmlns:xlink="http://www.w3.org/1999/xlink" xlink:type="simple">
          <person-group><name name-style="western"><surname>Klimaszewski</surname><given-names>J</given-names></name><name name-style="western"><surname>Pelletier</surname><given-names>G</given-names></name><name name-style="western"><surname>Germain</surname><given-names>C</given-names></name><name name-style="western"><surname>Hébert</surname><given-names>C</given-names></name><name name-style="western"><surname>Humble</surname><given-names>LM</given-names></name><name name-style="western"><surname>Winchester</surname><given-names>NN</given-names></name></person-group> (<year>2001</year>) <article-title>Diversity of <italic><tp:taxon-name><tp:taxon-name-part taxon-name-part-type="genus">Placusa</tp:taxon-name-part></tp:taxon-name></italic> (<tp:taxon-name><tp:taxon-name-part taxon-name-part-type="order">Coleoptera</tp:taxon-name-part></tp:taxon-name>: <tp:taxon-name><tp:taxon-name-part taxon-name-part-type="family">Staphylinidae</tp:taxon-name-part></tp:taxon-name>, <tp:taxon-name><tp:taxon-name-part taxon-name-part-type="subfamily">Aleocharinae</tp:taxon-name-part></tp:taxon-name>) in Canada, with descriptions of two new species.</article-title> <source>The Canadian Entomologist</source> <volume>133</volume>: <fpage>1</fpage>–<lpage>47</lpage>. <ext-link xlink:type="simple" ext-link-type="doi" xlink:href="10.4039/ent1331-1">https://doi.org/10.4039/ent1331-1</ext-link></mixed-citation></ref><ref id="B19"><mixed-citation xmlns:xlink="http://www.w3.org/1999/xlink" xlink:type="simple">
          <person-group><name name-style="western"><surname>Pace</surname><given-names>R</given-names></name></person-group> (<year>2013</year>) <article-title>New distributional data, new species and three new genera of <tp:taxon-name><tp:taxon-name-part taxon-name-part-type="subfamily">Aleocharinae</tp:taxon-name-part></tp:taxon-name> from Malaysia, Vietnam and Taiwan (<tp:taxon-name><tp:taxon-name-part taxon-name-part-type="order">Coleoptera</tp:taxon-name-part></tp:taxon-name>: <tp:taxon-name><tp:taxon-name-part taxon-name-part-type="family">Staphylinidae</tp:taxon-name-part></tp:taxon-name>).</article-title> <source>Tropical Zoology</source> <volume>26</volume>(<issue>1</issue>): <fpage>33</fpage>–<lpage>63</lpage>. <ext-link xlink:type="simple" ext-link-type="doi" xlink:href="10.1080/03946975.2013.775832">https://doi.org/10.1080/03946975.2013.775832</ext-link></mixed-citation></ref><ref id="B3"><mixed-citation xmlns:xlink="http://www.w3.org/1999/xlink" xlink:type="simple">
          <person-group><name name-style="western"><surname>Ashe</surname><given-names>JS</given-names></name><name name-style="western"><surname>Kistner</surname><given-names>DH</given-names></name></person-group> (<year>1989</year>) <article-title>Larvae and adults of a new species of <italic><tp:taxon-name><tp:taxon-name-part taxon-name-part-type="genus">Euvira</tp:taxon-name-part></tp:taxon-name></italic> (<tp:taxon-name><tp:taxon-name-part taxon-name-part-type="order">Coleoptera</tp:taxon-name-part></tp:taxon-name>: <tp:taxon-name><tp:taxon-name-part taxon-name-part-type="family">Staphylinidae</tp:taxon-name-part></tp:taxon-name>: <tp:taxon-name><tp:taxon-name-part taxon-name-part-type="subfamily">Aleocharinae</tp:taxon-name-part></tp:taxon-name>) from the nests of the communal pierid butterfly <italic><tp:taxon-name><tp:taxon-name-part taxon-name-part-type="genus">Eucheira</tp:taxon-name-part> <tp:taxon-name-part taxon-name-part-type="species">sociulis</tp:taxon-name-part></tp:taxon-name></italic> with a redescription of the genus <italic><tp:taxon-name><tp:taxon-name-part taxon-name-part-type="genus">Euvira</tp:taxon-name-part></tp:taxon-name></italic>.</article-title> <source>Sociobiology</source> <volume>15</volume>: <fpage>85</fpage>–<lpage>106</lpage>.</mixed-citation></ref><ref id="B18"><mixed-citation xmlns:xlink="http://www.w3.org/1999/xlink" xlink:type="simple">
          <person-group><name name-style="western"><surname>Pace</surname><given-names>R</given-names></name></person-group> (<year>2008</year>) <article-title>New records of <tp:taxon-name><tp:taxon-name-part taxon-name-part-type="subfamily">Aleocharinae</tp:taxon-name-part></tp:taxon-name> from Ecuador and Peru, with the description of new species, new subgenera and new genera (<tp:taxon-name><tp:taxon-name-part taxon-name-part-type="order">Coleoptera</tp:taxon-name-part></tp:taxon-name>, <tp:taxon-name><tp:taxon-name-part taxon-name-part-type="family">Staphylinidae</tp:taxon-name-part></tp:taxon-name>). Biodiversity of South America, I.</article-title> <source>Memoirs on Biodiversity</source> <volume>1</volume>: <fpage>225</fpage>–<lpage>398</lpage>.</mixed-citation></ref></ref-list></tp:taxon-treatment>
