# Supplementary material for: A new genus and species of Placusini from a high mountain in Mexico
Source: Zookeys. 2016 Dec 13;(640):45–57. doi: 10.3897/zookeys.640.10911 (PMC5240365; doi:10.3897/zookeys.640.10911)
Supplement: XML Treatment for Placukorna ipsa [file zookeys.640.10911-treatment2.xml]

<!DOCTYPE tp:taxon-treatment
  PUBLIC "-//TaxonX//DTD Taxonomic Treatment Publishing DTD v0 20100105//EN" "tax-treatment-NSO.dtd">
<tp:taxon-treatment xmlns:tp="http://www.plazi.org/taxpub"><tp:treatment-meta><kwd-group><label>Taxon classification</label><kwd><named-content content-type="kingdom">Animalia</named-content></kwd><kwd><named-content content-type="order">Coleoptera</named-content></kwd><kwd><named-content content-type="family">Staphylinidae</named-content></kwd></kwd-group><mixed-citation publication-type="journal"><person-group><name><surname>Santiago-Jiménez</surname><given-names>Quiyari J.</given-names></name><name><surname>Santiago-Navarro</surname><given-names>Rosny</given-names></name></person-group><article-title>A new genus and species of <tp:taxon-name><tp:taxon-name-part taxon-name-part-type="tribe">Placusini</tp:taxon-name-part></tp:taxon-name> from a high mountain in Mexico</article-title><source>Zookeys</source><day>13</day><month>12</month><year>2016</year><volume>2016</volume><issue>640</issue><fpage>45</fpage><lpage>57</lpage><pub-id pub-id-type="doi">10.3897/zookeys.640.10911</pub-id></mixed-citation></tp:treatment-meta><tp:nomenclature><tp:taxon-name>
            <tp:taxon-name-part taxon-name-part-type="genus">Placukorna</tp:taxon-name-part>
            <tp:taxon-name-part taxon-name-part-type="species">ipsa</tp:taxon-name-part>
            <object-id xmlns:xlink="http://www.w3.org/1999/xlink" content-type="zoobank" xlink:type="simple">http://zoobank.org/F82847FD-34C8-4AFA-B1C2-0B90A1930258</object-id>
          </tp:taxon-name><tp:taxon-authority>Santiago-Jiménez</tp:taxon-authority><tp:taxon-status xmlns:xlink="http://www.w3.org/1999/xlink" xlink:type="simple">sp. n.</tp:taxon-status><xref ref-type="fig" rid="F1">Figs 1</xref><xref ref-type="fig" rid="F2">, 2</xref><xref ref-type="fig" rid="F3">, 3–14</xref></tp:nomenclature><tp:treatment-sec sec-type="type locality" id="SECID0EUHAE"><title>Type locality.</title><p>México: Veracruz, Perote, Ejido Agua de los Pescados, 3090 m a.s.l., <named-content xmlns:xlink="http://www.w3.org/1999/xlink" content-type="dwc:verbatimCoordinates" xlink:type="simple"><named-content content-type="geo-json" specific-use="{&#34;type&#34;:&#34;Point&#34;,&#34;coordinates&#34;:[-97.116667,19.525000]}" id="NCID0E4HAE" xlink:type="simple">19°31'30"N, 97°07'00"W</named-content></named-content>, mixed pine forest, Lindgren trap # 14, 08–15.V.2015, P. Domínguez, C. Ruíz and R. Santiago.</p></tp:treatment-sec><tp:treatment-sec sec-type="type material" id="SECID0ECIAE"><title>Type material.</title><p>Holotype, male, pinned. Original label: “México: Veracruz, Perote, Agua de los Pescados. B. Pino mixto, <named-content xmlns:xlink="http://www.w3.org/1999/xlink" content-type="dwc:verbatimCoordinates" xlink:type="simple"><named-content content-type="geo-json" specific-use="{&#34;type&#34;:&#34;Point&#34;,&#34;coordinates&#34;:[-97.116667,19.525000]}" id="NCID0ELIAE" xlink:type="simple">19°31'30"N, 97°07'00"W</named-content></named-content>, 3086 m, tr. Lindgren #14, 08.V–15.V.2015, P. Domínguez, C. Ruíz, R. Santiago”/ “<abbrev xmlns:xlink="http://www.w3.org/1999/xlink" content-type="institution" xlink:title="Museo de Zoología, Facultad de Biología Región Xalapa, Universidad Veracruzana, Xalapa, México" id="ABBRID0EQIAE" xlink:type="simple">MUZ-UV</abbrev>-COL-00003446”/ HOLOTYPE <italic><tp:taxon-name><tp:taxon-name-part taxon-name-part-type="genus">Placukorna</tp:taxon-name-part> <tp:taxon-name-part taxon-name-part-type="species">ipsa</tp:taxon-name-part></tp:taxon-name></italic> Santiago-Jiménez, 2016” [red label].</p></tp:treatment-sec><tp:treatment-sec sec-type="material" id="SECID0E5IAE"><title>Other material.</title><p>Paratypes, same data as holotype except for: tr. de cruz # 6 (1 specimen ♂); same data except for: tr. de cruz # 8 (1 specimen ♀); same data except for: tr. de cruz # 7, 20.III–27.III.2015 (1 specimen on slide ♂); same data except for: tr. Lindgren # 11, 27.III–03.IV.2015 (6 specimens: 2 ♀ on slide; 2 specimens ♂ and 2 specimens ♀); same data except for: tr. Lindgren # 13 (1 specimen ♂); same data except for: tr. Lindgren # 14 (2 specimens: 1 specimen ♀ and 1 specimen ♂); same data except for: tr. de cruz # 6 (2 specimens ♂); same data except for: tr. de cruz # 7 (2 specimens ♀); same data except for: tr. de cruz # 9 (1 specimen ♂); same data except for: tr. Lindgren # 14, 10.IV–17.IV.2015 (1 specimen ♂); same data except for: tr. de cruz # 8, 17.IV–24.IV.2015 (2 specimens: 1 specimen ♂ and 1 specimen ♀); same <!--PageBreak-->data except for: tr. Lindgren # 13 (1 specimen ♀); same data except for: tr. de cruz # 7, 24.IV–01.V.2015 (1 specimen ♂); same data except for: tr. Lindgren # 12 (1 specimen ♀); same data except for: tr. Lindgren # 14 (1 specimen ♂); same data except for: tr. de cruz # 9, 01.V–08.V.2015 (2 specimens ♀); same data except for: tr. Lindgren # 12, 15.V–22.V.2015 (1 specimen ♂). All specimens deposited in <abbrev xmlns:xlink="http://www.w3.org/1999/xlink" content-type="institution" xlink:title="Museo de Zoología, Facultad de Biología Región Xalapa, Universidad Veracruzana, Xalapa, México" id="ABBRID0EGJAE" xlink:type="simple">MUZ-UV</abbrev> under numbers <abbrev xmlns:xlink="http://www.w3.org/1999/xlink" content-type="institution" xlink:title="Museo de Zoología, Facultad de Biología Región Xalapa, Universidad Veracruzana, Xalapa, México" id="ABBRID0EKJAE" xlink:type="simple">MUZ-UV</abbrev>-COL-00003447 to 00003473 [yellow label].</p></tp:treatment-sec><tp:treatment-sec sec-type="diagnosis" id="SECID0EOJAE"><title>Diagnosis.</title><p>Although for the moment it is the only one known species to the genus, it is distinguished by the following combination of characters: body length 2.5–3.0 mm; head and pronotum dark brown and abdomen black; apical half or apical third of sternites III-VI reddish brown; elytra dark brown to black; coxae dark brown to black; metatrochanter and metafemur dark brown or yellowish brown, remaining legs yellowish brown; antennomeres 1–11 dark brown; surface of tergites and sternites III–VII with reticulate microsculpture, less evident on tergites III–IV; tergites III–VII <!--PageBreak-->with basal impression, III–V almost straight, VI posteriorly slightly curved, VII posteriorly evidently curved; tergite VI with a protuberance on each side of midline; spermatheca with small and approximately spherical capsule, median portion of spermathecal stem (duct) narrowly U–shaped, and posterior portion also U–shaped, with accessory gland; median lobe with moderately large bulbus, tubus almost straight, internal sac of median lobe with evident spinules, apex blunt in lateral view, with short compressor plate (less than half of median lobe), basal ridge convex and pointed; flagellum short, without coils in bulbus; process of crista apicalis long, almost straight and parallel to median lobe, rounded at the apex.</p></tp:treatment-sec><tp:treatment-sec sec-type="description" id="SECID0EWJAE"><title>Description.</title><p>Body length 2.5–3.0 mm. Head and pronotum dark brown and abdomen black; apical half or apical third of sternites III-VI reddish brown; elytra dark brown to black; coxae dark brown to black; metatrochanter and metafemur dark brown or yellowish brown, remaining legs yellowish brown. The apical edge of tergite III can be reddish.</p><!--PageBreak--><!--PageBreak--><p>
            <italic>Head</italic>. Dorsal surface without impression, protuberance or carina on disc (Fig. <xref ref-type="fig" rid="F3">4</xref>). Antennomeres 1–11 dark brown. Antennomeres 1–2 very long, 3 long, 4–10 transverse, and 11 long (Fig. <xref ref-type="fig" rid="F3">3</xref>).</p><p>
            <italic>Mouthparts</italic>. As described for the genus.</p><p>
            <italic>Thorax</italic>. As described for the genus.</p><p>
            <italic>Abdomen</italic>. As described for the genus. Other conspicuous characters are: surface of tergites and sternites III–VII with reticulate microsculpture, less evident on tergites III–IV; tergites III–VII with basal impression, III–V almost straight, VI posteriorly slightly curved, VII posteriorly evidently curved, and tergite VI with a protuberance on each side of midline.</p><p>
            <italic>Secondary sexual structures</italic>. There are differences between the sexes in the shape of sternite VIII and the number of macrosetae on it (Figs <xref ref-type="fig" rid="F3">8</xref>, <xref ref-type="fig" rid="F3">9</xref>). No other visible secondary sexual characters were found.</p><p>
            <italic>Female</italic>. Spermatheca with small and approximately spherical capsule, median portion of spermathecal stem (duct) narrowly U–shaped, and posterior portion also U–shaped, with accessory gland (Fig. <xref ref-type="fig" rid="F3">13</xref>).</p><p>
            <italic>Aedeagus</italic>. Median lobe with moderately large bulbus, tubus almost straight, internal sac of median lobe with evident spinules, apex blunt in lateral view, with short compressor plate (less than half of median lobe), basal ridge convex and pointed; flagellum short, without coils in bulbus (Fig. <xref ref-type="fig" rid="F3">12</xref>). Process of crista apicalis long, almost straight and parallel to median lobe, rounded at the apex (Fig. <xref ref-type="fig" rid="F3">12</xref>). Paramere with anterodorsal margin of paramerite with prominent sensory pores present beneath the velar sac (Fig. <xref ref-type="fig" rid="F3">14</xref>); hinge zone of paramerite evident, extended from dorsal surface to near articulation between condylite and paramerite; apical process of paramerite clearly articulated anterior to edge of velum; condylite with row of sensory pores; velum short (less than half length of paramere).</p></tp:treatment-sec><tp:treatment-sec sec-type="remarks" id="SECID0EZLAE"><title>Remarks.</title><p>
            <italic><tp:taxon-name><tp:taxon-name-part taxon-name-part-type="genus">Placukorna</tp:taxon-name-part> <tp:taxon-name-part taxon-name-part-type="species">ipsa</tp:taxon-name-part></tp:taxon-name></italic> is the only described species in the genus. The characters that could be useful at the species level are the shape of the aedeagus, spermatheca, and impressions and protuberances on the abdomen as described above.</p><p>Some characters that vary among the specimens collected are: protuberances on each side of midline of tergite VI are inconspicuous to prominent, one specimen had a raised midline from tergite III–VI, and the horn of tergite VIII is as long as tergite VII or tergites VI–VII together.</p></tp:treatment-sec><tp:treatment-sec sec-type="etymology" id="SECID0EKMAE"><title>Etymology.</title><p>As the specimens were found associated with <tp:taxon-name><tp:taxon-name-part taxon-name-part-type="subfamily">Scolytinae</tp:taxon-name-part></tp:taxon-name> of the genera <italic>Ips</italic> DeGeer and <italic><tp:taxon-name><tp:taxon-name-part taxon-name-part-type="genus">Pseudips</tp:taxon-name-part></tp:taxon-name></italic> Cognato, the name makes reference to <italic>Ips</italic> from Greek “ἴψ” (meaning sort of worm), with Greek ending “a”.</p></tp:treatment-sec><tp:treatment-sec sec-type="Gender" id="SECID0EANAE"><title>Gender.</title><p>Neuter.</p></tp:treatment-sec><tp:treatment-sec sec-type="habitat" id="SECID0EFNAE"><title>Habitat.</title><p>Specimens of <italic><tp:taxon-name><tp:taxon-name-part taxon-name-part-type="genus">Placukorna</tp:taxon-name-part></tp:taxon-name></italic> are possibly living in galleries of <italic>Ips</italic> and <italic><tp:taxon-name><tp:taxon-name-part taxon-name-part-type="genus">Pseudips</tp:taxon-name-part></tp:taxon-name></italic> associated with different <italic><tp:taxon-name><tp:taxon-name-part taxon-name-part-type="genus">Pinus</tp:taxon-name-part></tp:taxon-name></italic> species of the mixed pine forest (<italic><tp:taxon-name><tp:taxon-name-part taxon-name-part-type="genus">Pinus</tp:taxon-name-part> <tp:taxon-name-part taxon-name-part-type="species">pseudostrobus</tp:taxon-name-part></tp:taxon-name></italic> predominating) where they were collected. Specimens were collected using traps baited with a mix of semiochemicals (ipsenol, ipsdienol and lanierone), in which more than 180 specimens of <italic>Ips</italic> (94) and <italic><tp:taxon-name><tp:taxon-name-part taxon-name-part-type="genus">Pseudips</tp:taxon-name-part></tp:taxon-name></italic> (91) were also collected. The semiochemicals are commonly used in those traps to capture bark beetles (Scolytine), therefore, an association of specimens of <italic><tp:taxon-name><tp:taxon-name-part taxon-name-part-type="genus">Placukorna</tp:taxon-name-part></tp:taxon-name></italic> with <italic>Ips</italic> and <italic><tp:taxon-name><tp:taxon-name-part taxon-name-part-type="genus">Pseudips</tp:taxon-name-part></tp:taxon-name></italic> is plausible.</p><!--PageBreak--></tp:treatment-sec><tp:treatment-sec sec-type="distribution" id="SECID0EGPAE"><title>Distribution.</title><p>
            <italic><tp:taxon-name><tp:taxon-name-part taxon-name-part-type="genus">Placukorna</tp:taxon-name-part> <tp:taxon-name-part taxon-name-part-type="species">ipsa</tp:taxon-name-part></tp:taxon-name></italic> sp. n. is known from the type locality in the central region of Veracruz, Mexico. Twenty-eight specimens of <italic><tp:taxon-name><tp:taxon-name-part taxon-name-part-type="genus">Placukorna</tp:taxon-name-part> <tp:taxon-name-part taxon-name-part-type="species">ipsa</tp:taxon-name-part></tp:taxon-name></italic> sp. n. were captured by handmade intercept traps for bark beetles primed with the semiochemicals mentioned above, in mixed pine forest. The locality Agua de los Pescados is 3090 m a.s.l. on the northeast face of the Cofre de Perote, Veracruz, Mexico (Fig. <xref ref-type="fig" rid="F4">15</xref>).</p></tp:treatment-sec><tp:treatment-sec><!--Section generated to contain objects referenced in tp:taxon-treatment.--><fig id="F1" position="float" orientation="portrait"><label>Figure 1.</label><caption><p>Habitus of <italic><tp:taxon-name><tp:taxon-name-part taxon-name-part-type="genus">Placukorna</tp:taxon-name-part> <tp:taxon-name-part taxon-name-part-type="species">ipsa</tp:taxon-name-part></tp:taxon-name></italic> Santiago-Jiménez, gen. n. and sp. n. (Holotype).</p></caption><graphic xmlns:xlink="http://www.w3.org/1999/xlink" xlink:href="zookeys-640-045-g001.jpg" position="float" orientation="portrait" xlink:type="simple" id="oo_114775.jpg"/></fig><fig id="F2" position="float" orientation="portrait"><label>Figure 2.</label><caption><p>Lateral view of <italic><tp:taxon-name><tp:taxon-name-part taxon-name-part-type="genus">Placukorna</tp:taxon-name-part> <tp:taxon-name-part taxon-name-part-type="species">ipsa</tp:taxon-name-part></tp:taxon-name></italic> Santiago-Jiménez, gen. n. and sp. n. (Holotype).</p></caption><graphic xmlns:xlink="http://www.w3.org/1999/xlink" xlink:href="zookeys-640-045-g002.jpg" position="float" orientation="portrait" xlink:type="simple" id="oo_114776.jpg"/></fig><fig id="F3" position="float" orientation="portrait"><label>Figures 3–14.</label><caption><p>
          <italic><tp:taxon-name><tp:taxon-name-part taxon-name-part-type="genus">Placukorna</tp:taxon-name-part> <tp:taxon-name-part taxon-name-part-type="species">ipsa</tp:taxon-name-part></tp:taxon-name></italic> Santiago-Jiménez, gen. n. and sp. n. male (<bold>8, 12, 14</bold>) and female (<bold>9, 13</bold>). <bold>3</bold> antenna <bold>4</bold> head <bold>5</bold> epipharynx <bold>6</bold> ligula, prementum, and labial palpi <bold>7</bold> pronotum <bold>8</bold> sternite VIII <bold>9</bold> sternite VIII <bold>10</bold> sternite VII tergite VIII <bold>12</bold> median lobe, lateral view <bold>13</bold> spermatheca <bold>14</bold> paramere, lateral view. <bold>Scale bars: 3–4, 7–11</bold> = 0.2 mm; <bold>5–6, 12–14</bold>, = 0.1 mm.</p></caption><graphic xmlns:xlink="http://www.w3.org/1999/xlink" xlink:href="zookeys-640-045-g003.jpg" position="float" orientation="portrait" xlink:type="simple" id="oo_114777.jpg"/></fig><fig id="F4" position="float" orientation="portrait"><label>Figure 15.</label><caption><p>Collection site of <italic><tp:taxon-name><tp:taxon-name-part taxon-name-part-type="genus">Placukorna</tp:taxon-name-part> <tp:taxon-name-part taxon-name-part-type="species">ipsa</tp:taxon-name-part></tp:taxon-name></italic> Santiago-Jiménez gen. n. and sp. n. (black square).</p></caption><graphic xmlns:xlink="http://www.w3.org/1999/xlink" xlink:href="zookeys-640-045-g004.jpg" position="float" orientation="portrait" xlink:type="simple" id="oo_114778.jpg"/></fig></tp:treatment-sec></tp:taxon-treatment>
